# Supplementary material for: Vaginal Lactobacilli and Vaginal Dysbiosis-Associated Bacteria Differently Affect Cervical Epithelial and Immune Homeostasis and Anti-Viral Defenses
Source: Int J Mol Sci. 2021 Jun 17;22(12):6487. doi: 10.3390/ijms22126487 (PMC8234132; doi:10.3390/ijms22126487)
Supplement: Supplementary file 1 [file ijms-22-06487-s001.zip]

Archive with 1 entries (1 files):
- ijms-1206174-supplementary.pdf
